# Supplementary material for: Nanoplastics Cause Neurobehavioral Impairments, Reproductive and Oxidative Damages, and Biomarker Responses in Zebrafish: Throwing up Alarms of Wide Spread Health Risk of Exposure
Source: Int J Mol Sci. 2020 Feb 19;21(4):1410. doi: 10.3390/ijms21041410 (PMC7073134; doi:10.3390/ijms21041410)
Supplement: Supplementary file 1 [file ijms-21-01410-s001.zip]

Archive with 6 entries (5 files):
- Supplymentary Videos/
- Supplymentary Videos/Video S1_Novel Tank Test_4x speed.mp4
- Supplymentary Videos/Video S2_Mirror Biting Test_10x speed.mp4
- Supplymentary Videos/Video S3_Predator Test_10x speed.mp4
- Supplymentary Videos/Video S4_Social Interaction Test_10x speed.mp4
- Supplymentary Videos/Video S5_Shoaling Test_10x speed.mp4
